# Supplementary material for: Four new genome sequences of the Pallas’s cat (Otocolobus manul): an insight into the patterns of within-species variability
Source: Front Genet. 2024 Dec 9;15:1463774. doi: 10.3389/fgene.2024.1463774 (PMC11667119; doi:10.3389/fgene.2024.1463774)
Supplement: Supplementary file 1 [file DataSheet1.zip]

Archive with 16 entries (14 files):
- Supplementary Material/
- Supplementary Material/Captions.docx
- Supplementary Material/Supplementary Figure 1A.png
- Supplementary Material/Supplementary Figure 1B.png
- Supplementary Material/Supplementary Figure 1C.png
- Supplementary Material/Supplementary Figure 1D.png
- Supplementary Material/Supplementary File 1.XLSX
- Supplementary Material/Supplementary File 2.XLSX
- Supplementary Material/Supplementary File 3.pdf
- Supplementary Material/Supplementary File 4/
- Supplementary Material/Supplementary File 4/EPAS1 3UTR.fas
- Supplementary Material/Supplementary File 4/EPAS1 5UTR.fas
- Supplementary Material/Supplementary File 4/EPAS1 CDS.fas
- Supplementary Material/Supplementary File 4/EPAS1 protein.fas
- Supplementary Material/Supplementary File 4/lncRNA.fas
- Supplementary Material/Supplementary Table 1.xlsx
