# Supplementary material for: Four new genome sequences of the Pallas’s cat (Otocolobus manul): an insight into the patterns of within-species variability
Source: Front Genet. 2024 Dec 9;15:1463774. doi: 10.3389/fgene.2024.1463774 (PMC11667119; doi:10.3389/fgene.2024.1463774)
Supplement: Supplementary file 1 [file DataSheet1.zip › Supplementary Material/Supplementary File 1.XLSX]

## Sheet: 01_Seqencing Stats
Statistics of Sequencing Data
Sample name	Lane	Raw reads	Raw data (G)	Clean data (G)	Effective (%)	Error (%)	Q20 (%)	Q30 (%)	GC (%)
Manul_552	EKDN230046027-1A_22FN5TLT3_L4	832609560	231.6	219.5	94.43	0.01	98.15	95.47	41.57
Manul_552	EKDN230046027-1A_22FN5TLT3_L5	711143968			95.23	0.01	98.46	96.20	41.47
Manul_7	EKDN230046028-1A_22FCJVLT3_L2	221069410	148.3	137.3	94.07	0.01	97.91	94.79	43.94
Manul_7	EKDN230046028-1A_22FCJVLT3_L3	192757380			91.99	0.01	97.16	92.93	44.23
Manul_7	EKDN230046028-1A_22FCJVLT3_L4	185846162			91.74	0.01	97.03	92.61	44.28
Manul_7	EKDN230046028-1A_22FCJVLT3_L5	152522534			90.61	0.01	96.53	91.47	44.45
Manul_7	EKDN230046028-1A_22FCJVLT3_L6	236408282			93.77	0.01	97.86	94.64	43.74
Manul_5	EKDN230046029-1A_22FCJVLT3_L2	206674904	137.1	130.6	96.37	0.01	98.47	96.03	42.47
Manul_5	EKDN230046029-1A_22FCJVLT3_L3	176150642			94.83	0.01	97.87	94.48	42.72
Manul_5	EKDN230046029-1A_22FCJVLT3_L4	163932134			94.58	0.01	97.75	94.18	42.77
Manul_5	EKDN230046029-1A_22FCJVLT3_L5	141957256			93.59	0.01	97.30	93.11	42.89
Manul_5	EKDN230046029-1A_22FCJVLT3_L6	225165566			96.29	0.01	98.45	95.93	42.24
Manul_4	EKDN230046030-1A_22FCJVLT3_L2	241937606	161.8	153.7	96.19	0.01	98.50	96.09	42.53
Manul_4	EKDN230046030-1A_22FCJVLT3_L3	213196680			94.42	0.01	97.84	94.44	42.84
Manul_4	EKDN230046030-1A_22FCJVLT3_L4	180848926			94.28	0.01	97.78	94.22	42.91
Manul_4	EKDN230046030-1A_22FCJVLT3_L5	171659990			93.12	0.01	97.28	93.08	43.02
Manul_4	EKDN230046030-1A_22FCJVLT3_L6	271147620			96.03	0.01	98.46	95.94	42.36

## Sheet: 02_Quality distribution
Distribution of sequencing quality
Sequencing error rate and corresponding base quality value:
Phred score	Error Rate	Correct Rate	Q-score
10	1/10	0.9	Q10
20	1/100	0.99	Q20
30	1/1000	99.9%	Q30
40	1/10000	99.99%	Q40
Manul 4
The x-axis shows the base position within a sequencing read, and the y-axis shows the average phred score of all reads at each position.
Manul 5
The x-axis shows the base position within a sequencing read, and the y-axis shows the average phred score of all reads at each position.
Manul 7
The x-axis shows the base position within a sequencing read, and the y-axis shows the average phred score of all reads at each position.
Manul 552
The x-axis shows the base position within a sequencing read, and the y-axis shows the average phred score of all reads at each position.

## Sheet: 03_Error rate
Distribution of sequencing error rate
Manul 4
The x-axis shows the base position along each sequencing read and the y-axis shows the base error rate.
Manul 5
The x-axis shows the base position along each sequencing read and the y-axis shows the base error rate.
Manul 7
The x-axis shows the base position along each sequencing read and the y-axis shows the base error rate.
Manul 552
The x-axis shows the base position along each sequencing read and the y-axis shows the base error rate.

## Sheet: 04_Data filtration
Classification of the sequenced reads
Manul 4
Manul 5
Manul 7
Manul 552

## Sheet: 05_Mapping stats
Statistics of mapping rate, depth and coverage
Sample	Mapped reads	Total reads	Mapping rate (%)	Average depth(X)	Coverage at least 1X (%)	Coverage at least 4X (%)
Manul_552	1,459,303,199	1,463,463,992	99.72	73.66	99.81	99.72
Manul_7	912,381,657	915,661,850	99.64	41.54	99.81	99.67
Manul_5	865,994,118	870,950,480	99.43	40.60	99.81	99.68
Manul_4	1,017,482,262	1,024,758,718	99.29	48.00	99.82	99.70
Mean depth values across chromosomes
Manul 4
Manul 5
Manul 7
Manul 552
