# Supplementary material for: Four new genome sequences of the Pallas’s cat (Otocolobus manul): an insight into the patterns of within-species variability
Source: Front Genet. 2024 Dec 9;15:1463774. doi: 10.3389/fgene.2024.1463774 (PMC11667119; doi:10.3389/fgene.2024.1463774)
Supplement: Supplementary file 1 [file DataSheet1.zip › Supplementary Material/Supplementary File 2.XLSX]

## Sheet: 01_SNPs
SNP quality distribution
Distribution of SNP support reads number
Distribution of distances between adjacent SNPs
Cumulative distribution of SNP quality
Frequency of SNP mutations
The x-axis represents the number of the SNPs, and y-axis indicates the mutation types.
SNP density
Manul 4
The SNP density on each window was counted with 100kb as the window.
Manul 5
The SNP density on each window was counted with 100kb as the window.
Manul 7
The SNP density on each window was counted with 100kb as the window.
Manul 552
The SNP density on each window was counted with 100kb as the window.

## Sheet: 02_Indels
Length distribution of InDels
CDS InDel length distribution
The x-axis represents the proportion of the InDels with a certain length, and y-axis indicates the length of the InDels
Genome InDel length distribution
The x-axis represents the proportion of the InDels with a certain length, and y-axis indicates the length of the InDels
InDel density
Manul 4
The InDel density on each window was counted with 100kb as the window.
Manul 5
The InDel density on each window was counted with 100kb as the window.
Manul 7
The InDel density on each window was counted with 100kb as the window.
Manul 552
The InDel density on each window was counted with 100kb as the window.

## Sheet: 03_SVs
Length distribution of SVs
The x-axis represents samples, and the y-axis indicates the proportion of each type of SVs
