# Supplementary material for: Four new genome sequences of the Pallas’s cat (Otocolobus manul): an insight into the patterns of within-species variability
Source: Front Genet. 2024 Dec 9;15:1463774. doi: 10.3389/fgene.2024.1463774 (PMC11667119; doi:10.3389/fgene.2024.1463774)
Supplement: Supplementary file 1 [file DataSheet1.zip › Supplementary Material/Supplementary File 4/EPAS1 3UTR.fas]

>EPAS1 3UTR Felis catus
GCCAGGGCCCTCCACTGGGCAGGCCCCCCGCCCCCCC-TGCCCGCGCCGCCCCACCAGCT
TCACTCTCTACGTCTATTTTTGCAACTAGGTATTTCTAACACCAACACACTTTTTACAAG
ATGTACCTACCTGGTGAACTCGCCCACGTCCCCACGTGGTGGCCTTTTTCTAAAGATGCT
CAC--TTTAGTGTATTTTTAAGATGCACAGTTGTTTTACCTGCTGTGTTTTATTCTGTCA
ATGAAACGTTCTTAAATTTTGTAAGATTTTTCTTCCCCCGACTTTGATTACTTCTAATTT
ATATTATTCATGAGTCCCTCTGTCTCGCTCTCTCACACACACGATATCCATACTAACGAG
TTTTGTGTACATTTGTTCTCTTGTAGGGAAAGCTTTGGCTTCATTTAACTAAAAAGGTCT
TG---TTGTTGTTGTTGTTGTTGCCAAAGAGAAACAAAATAATTTTGCTTTCCAAGCTTG
ATTTTCATGGCCTCTTCCCTCTCAAAGCCCTTCCTTCTTTTTTAAAACTAATCACCATAT
AATAAATTTCCATCTTTTCTTCTTTTCTTAAGCTGACTCTCGGCTCTAATTTTGACACAA
CTGTTGGGGAAAAGGAAAATGCAAAGGGTGGGCTCCAGCATATGGGGTTAACTGTGAAGG
TTGTGTAGTGTGGCTTTTCCCCCAGTGTGGTTTTTCTCCCGCATTCAGTGGATTTGTTTG
GTAATTATTATTCAAAAATATAAGAGTTCTTTAAAAAGAAAAGTTATATCTGGGTTAAGT
GTTTATCATATATATGGGTACTTTGTAATATCTAAAAACTTGGAAATGGAATCCTGCTCA
CGAAATCACTTTAAGATCTTTTTGAAGCTGTCCATTTTCTCTCCCCTGGTGTTGCTGACA
CTGCAGATTGTACAGAACTCCCACGGGCCTGTACCAGCACTGCTCAAGGCCTCTTGCTGG
TGGCTTTTTGCTTCGGGGATATGCCCTGGGCATGACAGACAATCCAAGACGTGGAATCAT
AAAGTGTGGGAGCACTGCGAGCTGTCTTCTCGTGTTCTATATGTATTATGTATGTATGTA
TGTATGTATATTATTATTGCTGCCAAGAGGGTCTGATGGCATGTCATGGGGTGGGGGTGA
GGGTGGGGCAAATCTAAGGGAGGGGAAGTGCTTTAATTTTTCTTCAGATTTTGTTGCCAG
CCCTTCAAGTGCACTGAGCTATGGGACCCAAAAGGTCTTTCACATGGCACATTTGGCTAT
TTCCAGAATTACCACGAGACGGTTTTGGTGGGAGTTCATGAAAGACGGGATTCAGAAATG
GGGGTCGTGATCCAGCCATGGTGCTCCCAGCTTACCAGCCTGGAGCACATGTTGCTGGCC
TGAGAGAGAATATGGGAAGGGGG--CACAGCTGGTCCTGGCCGGCCACGCACCCCTTCCT
CAGCCTGCCGTTAGGTGGCCCAGCAAGGAATAGCAGGCAGACTTCCTGGGTGGCCCCTAG
CCTCAGGCCTTCCCCAAGTTCTGTCTGTCACCTGAAGTGACTTATTTAGGTAGGAAGCAC
TGAAAATCAAGTGTTCTCAGAGCACTTTGTAACTCACTGGGTAAGAAGGACGATACCTTT
TTGGTTTTTAAATACCAATCACATGGAGCTTTTCTGTCCTGGAGACAACAAGGAAGTTTC
TAGAAACACACA----GCACAGCAGGTGAAGAATTTGGTAAAGCTGGAGGGACATATTGC
CAAAAACACAACAAAAAAAA-CAATTTCAAAAGAAATCTCTAAGAAGAATGACCCGGTCG
CTGCATTGACCAAATCACACTTTAGCACCACCGCTTTGCCCCACGCACGGCGGCAGAACT
TGAAGGGTTACTGACGCGTAAACGCTGGTGTTTGGTGTTTGATTTCCTGTGTGTGTTGCC
TCAGCATTAAGGGCATTTTTACCCTTGCAGTTTTACTAAAACACTCTGAAAAATATTCCA
AGCTTCATAGTAACCTTACCTGTCAACGTAACGAGTTCATGAACATTATTGTATTGTCAA
ACTCCTACTGACAACATTATTACTATAGGGGAGCTTAACTTTATAAAGAAATGTATTTTG
ACACTGATATCTTATTAAAGTGTTCTGATCCTA
>EPAS1 3UTR Otocolobus manul
GCCAGGGCCCTCCACTGGGCAGGCCCCCCGCCCCCCC-TGCCCGCGCCGCCCCACCAGCT
TCACTCTCTACGTCTATTTTTGCAACTAGGTATTTCTAACACCAACACACTTTTTACAAG
ATGTACCTACCTGGTGAACTCGCCCACGTCCCCACGTGGTGGCCTTTTTCTAAAGATGCT
CAC--TTTAGTGTATTTTTAAGATGCACAGTTGTTTTACCTGCTGTGTTTTATTCTGTCA
ATGAAACGTTCTTAAATTTTGTAAGATTTTTCTTCCCCCGACTTTGATTACTTCTAATTT
ATATTATTCATGGGTCCCTCTGTCTCGCTCTCTCACACACACGATATCCATCCTAACAAG
TTTTGTGTACATTTGTTCTCTTGTAGGGAAAGCTTTGGCTTCATTTAACTAAAAAGGTCT
TG---------TTGTTGTTGTTGCCAAAGAGAAACAAAATAATTTTGCTTTCCAAGCTTG
ATTTTCATGGCCTCTTCCCTCTCAAAGCCCTTCCTTCTTTTT-AAAACTAATCACCATAT
AATAAATTTCCATCTTTTCTTCTTTTCTTAAGCTGACTCTCGGCTCTAATTTTGACACAA
CTGTTGGGGAAAAGGAAAATGCAAAGGGTGGGCTCCAGCATATGGGGTTAACTGTGAAGG
TTGTGTAGTGTGGCTTTTCCCCCAGTGTGGTGTTTTTCCCGCATTCAGTGGATTTGTTTG
GTAATTATTATTCAAAAATATAAGAGTTCTTTAAAAAGAAAAGTTATATCTGGGTTAAGT
GTTTATCATATATATGGGTACTTTGTAATATCTAAAAACTTGGAAATGGAATCCTGCTCA
CGAAATCACTTTAAGATCTTTTTGAAGCTGTCCATTTTCTCTCCCCTGGTGTTGCTGACA
CTGCAGATTGTACAGAACTCCCACGGGCCTGTACCAGCACTGCTCAAGGCCTCTTGCTGG
TGGCTTTTTGCTTCGGGGATATGCCCTGGGCATGACAGACAATCCAAGACGTGGAATCAT
AAAGTGTGGGAGCACTGCGAGCTGTCTTCTCGTGTTCTATATGTATTATGTATGTATGTA
TGTATGTATATTATTATTGCTGCCAAGAGGGTCTGATGGCATGTCATGGGGTGGGGGTGA
GGGTGGGGCAAATCTAAGGGAGGGGAAGTGCTTTAATTTTTCTTCAGATTTTGTTGCCGG
CCCTTCAAGTGCACTGAGCTATGGGACCCAAAAGGTCTTTCACATGGCACATTTGGATAT
TTCCAGAATTACCACGAGATGGTTTTGGTGGGAGTTCATGAAAGACAGGATTCAGAAATG
GGGGTCGTGATCCAGCCATGGTGCTCCCAGCTTACCAGCCGGGAGCACATGTTGCTGGCC
TGAGAGAGAATATGGGAAGGGGGG-CACAGCTGGTCCTGACCGGCCACGCACCCCTTCCT
CAGCCTGCCGTTAGGTGGCCCAGCAAGGAATAGCAGGCAGACTTCCTGGGTGGCCCCTAG
CCTCAGGCCTTCCCCAAGTTCTGTCTGTCACCTGAAGTGACTTATTTAGGTAGGAAGCAC
TGAAAATCAAGTGTTCTCAGAGCACTTTGTAACTCCCTGGGTAAGAAGGACAATACCTTT
TTGGTTTTTAAATACCAATCACATGGAGCTTTTCTGTCCTGGATACAACAAGGAAGTTTC
TAGAAACACACACAAAGCACAGCAGGTGAAGAATTTGGTAAAGCTGGAGGGACATATTGC
CAAAAACACAACAAAAAAAAACAATTTCAAAAGAAATCTCTAAGAAGAATGACCCGGTCG
CTGCATTGACCAAATCACACTT---CACCACCGCTTTGCCCCACGCACGGCGGCAGAACT
TGAAGGGTTACTGACGCGTAAACGCTGGTGTTTGGTGTTTGATTTCCTGTGTGTGTTGCC
TCAGCATTAAGGGCATTTTTACCCTTGCAGTTTTACTAAAACACTCTGAAAAATATTCCA
AGCTTCATAGTAACCTTACCTGTCAACGTAACGAGTTCATGAACATTATTGTATTGTCAA
ACTCCTACTGACAACATTATTACTATAGGGGAGCTTAACTTTATAAAGAAATGTATTTTG
ACACTGATATCTTATTAAAGTGTTCTGATCCTA
>EPAS1 3UTR O manul alt
GCCAGGGCCCTCCACTGGGCAGGCCCCCCGCCCCCCC-TGCCCGCGCCGCCCCACCAGCT
TCACTCTCTACGTCTATTTTTGCAACTAGGTATTTCTAACACCAACACACTTTTTACAAG
ATGTACCTACCTGGTGAACTCGCCCACGTCCCCACGTGGTGGCCTTTTTCTAAAGATGCT
CAC--TTTAGTGTATTTTTAAGATGCACAGTTGTTTTACCTGCTGTGTTTTATTCTGTCA
ATGAAACGTTCTTAAATTTTGTAAGATTTTTCTTCCCCCGACTTTGATTACTTCTAATTT
ATATTATTCATGGGTCCCTCTGTCTCGCTCTCTCACACACACGATATCCATCCTAACAAG
TTTTGTGTACATTTGTTCTCTTGTAGGGAAAGCTTTGGCTTCATTTAACTAAAAAGGTCT
TG---------TTGTTGTTGTTGCCAAAGAGAAACAAAATAATTTTGCTTTCCAAGCTTG
ATTTTCATGGCCTCTTCCCTCTCAAAGCCCTTCCTTCTTTTT-AAAACTAATCACCATAT
AATAAATTTCCATCTTTTCTTCTTTTCTTAAGCTGACTCTCGGCTCTAATTTTGACACAA
CTGTTGGGGAAAAGGAAAATGCAAAGGGTGGGCTCCAGCATATGGGGTTAACTGTGAAGG
TTGTGTAGTGTGGCTTTTCCCCCAGTGTGGTGTTTTTCCCGCATTCAGTGGATTTGTTTG
GTAATTATTATTCAAAAATATAAGAGTTCTTTAAAAAGAAAAGTTATATCTGGGTTAAGT
GTTTATCATATATATGGGTACTTTGTAATATCTAAAAACTTGGAAATGGAATCCTGCTCA
CGAAATCACTTTAAGATCTTTTTGAAGCTGTCCATTTTCTCTCCCCTGGTGTTGCTGACA
CTGCAGATTGTACAGAACTCCCACGGGCCTGTACCAGCACTGCTCAAGGCCTCTTGCTGG
TGGCTTTTTGCTTCGGGGATATGCCCTGGGCATGACAGACAATCCAAGACGTGGAATCAT
AAAGTGTGGGAGCACTGCGAGCTGTCTTCTCGTGTTCTATATGTATTATGTATGTATGTA
TGTATGTATATTATTATTGCTGCCAAGAGGGTCTGATGGCATGTCATGGGGTGGGGGTGA
GGGTGGGGCAAATCTAAGGGAGGGGAAGTGCTTTAATTTTTCTTCAGATTTTGTTGCCGG
CCCTTCAAGTGCACTGAGCTATGGGACCCAAAAGGTCTTTCACATGGCACATTTGGATAT
TTCCAGAATTACCACGAGATGGTTTTGGTGGGAGTTCATGAAAGACAGGATTCAGAAATG
GGGGTCGTGATCCAGCCATGGTGCTCCCAGCTTACCAGCCGGGAGCACATGTTGCTGGCC
TGAGAGAGAATATGGGAAGGGGGGGCACAGCTGGTCCTGACCGGCCACGCACCCCTTCCT
CAGCCTGCCGTTAGGTGGCCCAGCAAGGAATAGCAGGCAGACTTCCTGGGTGGCCCCTAG
CCTCAGGCCTTCCCCAAGTTCTGTCTGTCACCTGAAGTGACTTATTTAGGTAGGAAGCAC
TGAAAATCAAGTGTTCTCAGAGCACTTTGTAACTCCCTGGGTAAGAAGGACAATACCTTT
TTGGTTTTTAAATACCAATCACATGGAGCTTTTCTGTCCTGGATACAACAAGGAAGTTTC
TAGAAACACACACAAAGCACAGCAGGTGAAGAATTTGGTAAAGCTGGAGGGACATATTGC
CAAAAACACAACAAAAAAAAACAATTTCAAAAGAAATCTCTAAGAAGAATGACCCGGTCG
CTGCATTGACCAAATCACACTT---CACCACCGCTTTGCCCCACGCACGGCGGCAGAACT
TGAAGGGTTACTGACGCGTAAACGCTGGTGTTTGGTGTTTGATTTCCTGTGTGTGTTGCC
TCAGCATTAAGGGCATTTTTACCCTTGCAGTTTTACTAAAACACTCTGAAAAATATTCCA
AGCTTCATAGTAACCTTACCTGTCAACGTAACGAGTTCATGAACATTATTGTATTGTCAA
ACTCCTACTGACAACATTATTACTATAGGGGAGCTTAACTTTATAAAGAAATGTATTTTG
ACACTGATATCTTATTAAAGTGTTCTGATCCTA
>EPAS1 3UTR Felis chaus
GCCAGGGCCCTCCACTGGGCAGGCCCCCCGCCCCCCC-TGCCCGCGCCGCCCCACCAGCT
TCACTCTCTACGTCTATTTTTGCAACTAGGTATTTCTAACACCAACACACTTTTTACAAG
ATGTACCTACCTGGTGAACTCGCCCACGTCCCCACGTGGTGGCCTTTTTCTAAAGATGCT
CACACTTTAGTGTATTTTTAAGATGCACAGTTGTTTTACCTGCTGTGTTTTATTCTGTCA
ATGAAACGTTCTTAAATTTTGTAAGATTTTTCTTCCCCCGACTTTGATTACTTCTAATTT
ATATTATTCATGAGTCCCTCTGTCTCGCTCTCTCACACACACGATATCCATACTAACGAG
TTTTGTGTACATTTGTTCTCTTGTAGGGAAAGCTTTGGCTTCATTTAACTAAAAAGGTCT
TGGTGTTGTTGTTGTTGTTGTTGCCAAAGAGAAACAAAATAATTTTGCTTTCCAAGCTTG
ATTTTCATGGCCTCTTCCCTCTCAAAGCCCTTCCTTCTTTTTTAAAACTAATCACCATAT
AATAAATTTCCATCTTTTCTTCTTTTCTTAAGCTGACTCTCGGCTCTAATTTTGACACAA
CTGTCGGGGAAAAGGAAAATGCAAAGGGTGGGCTCCAGCATATGGGGTTAACTGTGAAGG
TTGTGTAGTGTGGCTTTTCCCCCAGTGTGGTTTTTCTCCCGCATTCAGTGGATTTGTTTG
GTAATTATTATTCAAAAATATAAGAGTTCTTTAAAAAGAAAAGTTATATCTGGGTTAAGT
GTTTATCATATATATGGGTACTTTGTAATATCTAAAAACTTGGAAATGGAATCCTGCTCA
CGAAATCACTTTAAGATCTTTTTGAAGCTGTCCATTTTCTCTCCCCTGGTGTTGCTGACA
CTGCAGATTGTACAGAACTCCCACGGGCCTGTACCAGCACTGCTCAAGGCCTCTTGCTGG
TGGCTTTTTGCTTCGGGGATATGCCCTGGGCATGACAGACAATCCAAGACGTGGAATCAT
AAAGTGTGGGAGCACTGCGAGCTGTCTTCTCGTGTTCTATATGTATTATGTATGTATGTA
TGTATGTATATTATTATTGCTGCCAAGAGGGTCTGATGGCATGTCATGGGGTGGGGGTGA
GGGTGGGGCAAATCTAAGGGAGGGGAAGTGCTTTAATTTTTCTTCAGATTTTGTTGCCAG
CCCTTCAAGTGCACTGAGCTATGGGACCCAAAAGGTCTTTCACATGGCACATTTGGATAT
TTCCAGAATTACCATGAGACGGTTTTGGTGGGAGTTCATGAAAGACAGGATTCAGAAATG
GGGGTCGTGATCCAGCCATGGTGCTCCCAGCTTACCAGCTGGGAGCACATGTTGCTGGCC
TGAGAGAGAATATGGGAAGGGGG--CACAGCTGGTCCTGACCAGCCACGCACCCCTTCCT
CAGCCTGCCGTTAGGTGGCCCAGCAAGGAATAGCAGGCAGACTTCCTGGGTGGCCCCTAG
CCTCAGGCCTTCCCCAAGTTCTCTCTGTCACCTGAAGTGACTTATTTAGGTAGGAAGCAC
TGAAAATCAAGTGTTCTCAGAGCACTTTGTAACTCACTGGGTAAGAAGGACGATACCTTT
TTGGTTTTTAAATACCAATCACATGGAGCTTTTCTGTCCTGGATACAACAAGGAAGTTTC
TAGAAACACACACAAAGCACAGCAGGTGAAGAATTTGGTAAAGCTGGAGGGACATATTGC
CAAAAACACAACAAAAAAAAACAATTTCAAAAGAAATCTCTAAGAAGAATGACCCGGTCG
CTGCATTGACCAAATCACACTTTAGCACCACCGCTTTGCCCCACGCACAGCGGCAGAACT
TGAAGGGTTACTGACGCGTAAACGCTGGTGTTTGGTGTTTGATTTCCTGTGTGTGTTGCC
TCAGCATTAAGGGCATTTTTACCCTTGCAGTTTTACTAAAACACTCTGAAAAATATTCCA
AGCTTCATAGTAACCTTACCTGTCAACGTAACGAGTTCATGAACATTATTGTATTGTCAA
ACTCCTACTGACAACATTATTACCATAGGGGAGCTTAACTTTATAAAGAAATGTATTTTG
ACACTGATATCTTATTAAAGTGTTCTGATCCTA
>EPAS1 3UTR Felis nigripes
GCCAGGGCCCTCCACTGGGCAGGCCCCCCGCCCCCCCCTGCCCGCGCCGCCCCATCAGCT
TCACTCTCTACGTCTATTTTTGCAACTAGGTATTTCTAACACCAACACACTTTTTACAAG
ATGTACCTACCTGGTGAACTCGCCCACGTCCCCACGTGGTGGCCTTTTTCTAAAGATGCT
CAC--TTTAGTGTATTTTTAAGATGCACAGTTGTTTTACCTGCTGTGTTTTATTCTGTCA
ATGAAACGTTCTTAAATTTTGTAAGATTTTTCTTCCCCTGACTTTGATTACTTCTAATTT
ATATTATTCATGAGTCCCTCTGTCTCGCTCTCTCACACACACGATATCCATACTAACGAG
TTTTGTGTACATTTGTTCTCTTGTAGGGAAAGCTTTGGCTTCATTTAACTAAAAAGGTCT
TGG------TGTTGTTGTTGTTGCCAAAGAGAAACAAAATAATTTTGCTTTCCAAGCTTG
ATTTTCATGGCCTCTTCCCTCTCAAAGCCCTTCCTTCTTTTTTAAAACTAATCACCATAT
AATAAATTTCCATCTTTTCTTCTTTTCTTAAGCTGACTCTCGGCTCTAATTTTGACACAA
CTATTGGGGAAAAGGAAACTGCAAAGGGTGGGCTCCAGCATATGGGGTTAACTGTGAAGG
TTGTGTAGTGTGGCTTTTCCCCCAGTGTGGTTTTTCTCCCGCATTCAGTGGATTTGTTTG
GTGATTATTATTCAAAAATATAAGAGTTCTTTAAAAAGAAAAGTTATATCTGGGTTAAGT
GTTTATCATATATATGGGTACTTTGTAATATCTAAAAACTTGGAAATGGAATCCTGCTCA
CGAAATCACTTTAAGATCTTTTTGAAGCTGTCCATTTTCTCTCCCCTGGTGTTGCTGACA
CTGCAGATTGTACAGAACTCCCATGGGCCTGTACCAGCACTGCTCAAGGCCTCTTGCTGG
TGGCTTTTTGCTTCGGGGATATGCCCTGGGCATGACAGACAATCCAAGACGTGGAATCAT
AAAGTGTGGGAGCACTGCGAGCTGTCTTCTCGTGTTCTATATGTATTATGTATGTATGTA
TGTATGTATATTATTATTGCTGCCAAGAGGGTCTGATGGCATGTCATGGGGTGGGGGTGA
GGGTGGGGCAAATCTAAGGGAGGGGAAGTGCTTTAATTTTTCTTCAGATTTTGTTGCCAG
CCCTTCAAGTGCACTGAGCTATGGGACCCAAAAGGTCTTTCACATGGCACATTTGGCTAT
TTCCAGAATTACCCCGAGACGGTTTTGGTGGGAGTTCATGAAAGACAGGATTCAGAAATG
GGGGTCGTGATCCAGCCATGGTGCTCCCAGCTTACCAGCCAGGAGCACATGTTGCTGGCC
TGAGAGAGAATATGGGAAGGGGG--CACAGCTGGTCCTGACCGGCCACGCACCCCTTCCT
CAGCCTGCCGTTCGGTGGCCCAGCAAGGAATAGCAGGCAGACTTTCTGGGGGGCCCCTAG
CCTCAGGCCTTCCCCAAGTTCTGTCTGTCACCTGAAGTGACTTATTTAGGTAGGAAGCAC
TGAAAATCAAGTGTTCTCAGAGCACTTTGTAACTCACTGGGTAAGAAGGATGATACCTTT
TTGGTTTTTAAATACCAATCACATGGAGCTTTTCTGTCCTGGATACAACAAGGAAGTTTC
TAGAAACACACACAAAGCACAGCAGGTGAAGAATTTGGTAAAGCTGGAGGGACATACTGC
CAAAAACACAACAAAAAAAA-CAATTTCGAAAGAAATCTCTAAGAAGAATGACCCGGTCG
CTGCATTGACCAAATCACACTTTAGCACCACCACTTTGCCCCACGCACGGCGGCAGAACT
TGAAGGGTTACTGACGCGTAAACGCTGGTGTTTGGTGTTTGATTTCCTGTGTGTGTTGCC
TCAGCATTAAGGGCATTTTTACCCTTGCAGTTTTACTAAAACACTCTGAAAAATATTCCA
AGCTTCATAGTAACCTTACCTGTCAACGTAACGAGTTCATGAACATTATTGTATTGTCAA
ACTCCTACTGACAACATTATTACCATAGGGGAGCTTAACTTTATAAAGAAATGTATTTTG
ACACTGATACCTTATTAAAGTGTTCTGATCCTA
