# Supplementary material for: Four new genome sequences of the Pallas’s cat (Otocolobus manul): an insight into the patterns of within-species variability
Source: Front Genet. 2024 Dec 9;15:1463774. doi: 10.3389/fgene.2024.1463774 (PMC11667119; doi:10.3389/fgene.2024.1463774)
Supplement: Supplementary file 1 [file DataSheet1.zip › Supplementary Material/Supplementary File 4/EPAS1 5UTR.fas]

>EPAS1 5UTR Felis catus
GCGGCCGCGGGAGCCGGACATTCGAGAGCGGTCCGCGACACAGTCCCTGCACCCAACACA
GCTCTAGCCTGAGGAGGCTGTACAATCCTCGGCAGTGTCCTGAGACTGTACGGTCATCTC
CGCGTACGCGCCTGCCGGGCCCTGGACTCTTCCAACTCCCATCGTTGCAGCCACTTTTTC
TTCTCTCTCTGTTTTCTTTTCTTTTCCTTCCTT---TTTTTTTTTTTTTTTTTTTTTTGA
AAACCCAGAAAAGTGACTCTTCTTCGTGGGAAAAAGGAACTTCGGTCCCGCTCTCTCTGC
CCTCTTTTTGGATTTGACAGCCTCCTCCCACTCCTTTTCCCGACCCCGCCTCCCTGTGCA
GGTTCCTCCCAGTCACCTTTCTCCACCCTCCTCCCCCGCACCTACCCAGCCTCCCGCAAA
CTTCCACCTGACGGTGCGGGGCGCCCGGGACCTGTGAGCACCTGGGACCTTTAACACCGG
CCCCGGCCGCGAGGAGTTGGCGAGGGCCACAGCGAAGGCGGCGCCTGCAATCCCCACCGG
CCACGGAGCCCAGGTGTCCGGCGTCTCAGAGCACCACGGCGACA
>EPAS1 5UTR Otocolobus manul
GCGGCCGCGGGAGCCGGACATTCGAGAGCGGTCCGCGACACAGTCCCTGCACCCAACACA
GCTCTAGCCTGAGGAGGCTGTACAATCCTCGGCAGTGTCCTGAGACTGTACGGTCATCTC
CGCGTACGCGCCTGCCGGGCCCTGGACTCTTCCAACTCCCATCGTTGCAGCCACTTTTTC
TTCTCTCTCTGTTTTCTTTTCTTTTCCTTTCTTTTTTTTTCTTTTTTTTTTTTTTAATGA
AAACCCAGAAAAGTGACTCTTCTTCGTGGGAAAAAGGAACTTCGGTCCCGCTCTCTCTGC
CCTCTTTTTGGATTTGACAGCCTCCACCCACTCCTTTTCCCGACCCCGCCTCCCTGTGCA
GGTTCCTCCCAGTCACCTTTCTCCACCCTCCTCCCCCGCACCTACCCAGCCTCCCGCAAA
CTTCCACCTGACCGTGCGGGGCGCCCGGGACCTGTGAGCACCTGGGACCTTTAACACCGG
CCCCGGCCGCGAGGAGTTGGCGAGGGCCACAGCGAAGGCGGCGCCTGCAATCCCCACCGG
CCACGGAGCCCAGGTGTCCGGCGTCTCAGAGCACCACGGCGACA
>EPAS1 5UTR O manul alt
GCGGCCGCGGGAGCCGGACATTCGAGAGCGGTCCGCGACACAGTCCCTGCACCCAACACA
GCTCTAGCCTGAGGAGGCTGTACAATCCTCGGCAGTGTCCTGAGACTGTACGGTCATCTC
CGCGTACGCGCCTGCCGGGCCCTGGACTCTTCCAACTCCCATCGTTGCAGCCACTTTTTC
TTCTCTCTCTGTTTTCTTTTCTTTTCCTTTCTTTTTTTTTC-TTTTTTTTTTTTTAATGA
AAACCCAGAAAAGTGACTCTTCTTCGTGGGAAAAAGGAACTTCGGTCCCGCTCTCTCTGC
CCTCTTTTTGGATTTGACAGCCTCCACCCACTCCTTTTCCCGACCCCGCCTCCCTGTGCA
GGTTCCTCCCAGTCACCTTTCTCCACCCTCCTCCCCCGCACCTACCCAGCCTCCCGCAAA
CTTCCACCTGACCGTGCGGGGCGCCCGGGACCTGTGAGCACCTGGGACCTTTAACACCGG
CCCCGGCCGCGAGGAGTTGGCGAGGGCCACAGCGAAGGCGGCGCCTGCAATCCCCACCGG
CCACGGAGCCCAGGTGTCCGGCGTCTCAGAGCACCACGGCGACA
>EPAS1 5UTR Felis chaus
GCGGCCGCGGGAGCCGGACATTCGAGAGCGGTCCGCGACACAGTCCCTGCACCCAACACA
GCTCTAGCCTGAGGAGGCTGTACAATCCTCGGCAGTGTCCTGAGACTGTACGGTCATCTC
CGCGTACGCGCCTGCCGGGCCCTGGACTCTTCCAACTCCCATCGTTGCAGCCACTTTTTC
TTCTCTCTCTGTTTTCTTTTCTTTTCCTTCCTTCCTTTTTTTTTTTTTTTTTTTTTTTGA
AAACCCAGAAAAGTGACTCTTCTTCGTGGGAAAAAGGAACTTCGGTCCCGCTCTCTCTGC
CCTCTTTTTGGATTTGACAGCCTCCTCCCACTCCTTTTCCCGACCCCGCCTCCCTGTGCA
GGTTCCTCCCAGTCACCTTTCTCCACCCTCCTCCCCCGCACCTACCCAGCCTCCCGCAAA
CTTCCACCTGACTGTGCGGGGCGCCCGGGACCTGTGAGCACCTGGGACCTTTAACACCGG
CCCCGGCCGCGAGGAGTTGGCGAGGGCCACAGCGAAGGCGGCGCCTGCAATCCCCACCGG
CCACGGAGCCCAGGTGTCCGGCGTCTCAGAGCACCACGGCGACA
>EPAS1 5UTR Felis nigripes
GCGGCCGCGGGAGCCGGACATTCGAGAGCGGTCCGCGACACAGTCCCTGCACCCAACACA
GCTCTAGCCTGAGGAGGCTGTACAATCCTCGGCAGTGTCCTGAGACTGTACGGTCATCTC
CGCGTACGCGCCTGCCGGGCCCTGGACTCTTCCAACTCCCATCGTTGCAGCCACTTTTTC
TTCTCTCTCTGTTTTCTTTTCTTTTCCTTCCTT----------TTTTTTTTTTTTTTTGA
AAACCCAGAAAAGTGACTCTTCTTCGTGGGAAAAAGGAACTTCGGTCCCGCTCTCTCTGC
CCTCTTTTTGGATTTGACAGCCTCCTCCCACTCCTTTTCCCGACCCCGCCTCCCTGTGCA
GGTTCCTCCCAGTCACCTTTCTCCACCCTCCTCCCCCGCACCTACCCAGCCTCCCGCAAA
CTTCCACCTGACCGTGCGGGGCGCCCGGGACCTGTGAGCACCTGGGACCTTTAACACCGG
CCCCGGCCGCGAGGAGTTGGCGAGGGCCACAGCGAAGGCGGCGCCTGCAATCCCCACCGG
CCACGGAGCCCAGGTGTCCGGCGTCTCAGAGCACCACGGCGACA
