# Supplementary material for: Four new genome sequences of the Pallas’s cat (Otocolobus manul): an insight into the patterns of within-species variability
Source: Front Genet. 2024 Dec 9;15:1463774. doi: 10.3389/fgene.2024.1463774 (PMC11667119; doi:10.3389/fgene.2024.1463774)
Supplement: Supplementary file 1 [file DataSheet1.zip › Supplementary Material/Supplementary File 4/EPAS1 CDS.fas]

>EPAS1 CDS Felis catus
ATGACAACTGACAAGGAAAAGAAAAGGAGCAGCTCGGAGAGGAGGAAGGAGAAGTCCCGG
GATGCTGCCCGGTGCCGACGGAGCAAGGAGACGGAGGTCTTCTACGAGCTGGCCCACGAG
CTGCCCCTGCCTCACAGCGTGAGCTCCCACCTGGACAAAGCCTCCATCATGCGGCTGGCC
ATCAGCTTCCTGCGCACACACAAGCTCCTGTCCTCAGTTTGCTCTGAAAATGAGTCTGAA
GCTGAGGCTAACCAACAGATGGACAACTTGTACCTGAAAGCGTTGGAGGGCTTCATTGCC
GTGGTGACCCAAGATGGCGACATGATCTTTCTATCGGAAAACATCAGCAAGTTCATGGGA
CTCACACAGGTGGAGCTAACAGGACACAGTATCTTTGACTTCACTCATCCCTGTGACCAC
GAGGAGATTCGTGAGAACCTGAGTCTCAAAAATGGCTCTGGTTTTGGGAAGAAAGGCAAA
GACATGTCCACAGAGCGGGACTTCTTCATGAGGATGAAGTGCACCGTCACCAACAGAGGC
CGGACCGTCAACCTCAAGTCAGCCACCTGGAAGGTCTTGCACTGCACCGGCCAGGTGAAG
GTCTACAACAGCTGCCCCCCTCACAGTAGTCTGTGCAGCTTCAAGGAGCCCCTGCTCTCC
TGCCTCATCATCATGTGCGAACCCATCCAGCACCCATCCCACATGGACATCCCCCTGGAC
AGCAAGACCTTCCTGAGCCGCCACAGCATGGACATGAAGTTCACCTACTGTGACGACAGA
ATCACAGAACTGATTGGTTACCACCCTGAGGAGCTGCTCGGCCGCTCAGCCTACGAGTTC
TACCATGCCCTGGACTCAGAGAACATGACCAAAAGTCACCAGAACCTGTGCACCAAAGGT
CAGGTGGTGAGCGGCCAGTACCGGATGCTTGCAAAGCATGGGGGCTACGTGTGGCTGGAG
ACCCAGGGGACGGTCATCTACAACCCTCGCAACCTGCAGCCCCAGTGCATCATGTGTGTG
AACTATGTCCTGAGCGAGATTGAGAAGAACGACGTGGTGTTCTCCATGGACCAGACGGAA
TCCCTGTTCAAGCCGCACCTGACGGCCATGAGCGGCATCTTTGACAGCAGCAGTGAGGTG
GCTGTGTCTGAGCAGAGTGACTACCTGTTCACCAAGCTGAAGGAGGAGCCGGAGGAGCTG
GCCCAGCTGGCCCCCACTGCGGGGGATGCCATCATTGCCCTGGATTTCGGAAGCCAGAAC
TTTGAGAAGTCCTCAGCCTACAGCAGTGCCCTTCTGCCCCCGAGCCAGCCGTGGTCCAGA
GAGCTGAGGAGCCACAGCACCCAGAGTGAGGCCGGGAGCCTGCCCGCCTTCACCGTGCCC
CAAGCGGCTGCCTCCGGGAGCGCCACCCCAAGTGCCACCAGCAGCAGCAGCTGCTCCACG
CCCAGCAGCCCCGGAGACTATTACACATCTCTGAATGACGATCTGAAGATTGAAGTGATC
GAGAAGCTCTTCACCATAGATACAGAGGCAAAGGACCAGGGCAGCACCCAGACGGACTTC
AGTGAGCTGGACTTGGAGACCCTGGCCCCCTACATCCCCATGGACGGGGAAGACTTCCAG
CTCAGTCCCATCTGCCCCGAGGAGAGGCTTCTGCAGGAGAAGCCCCAGTCGACCCCCCAG
CACTGCTTCAGCACCATGACGAACATCTTCCAGCCGCTGGCGCCCGGGGCCTCCCACAGC
CCTTTCCTCCTGGACAAGTATCAACAGCAGCTGGGAAGCAAGAAGATAGAGCCTGAGCAC
CGGCCCCTGTCCTCCATCTTCTTTGATGGCGGCAGTAAAGTGTCCCTGCCCCCGTGCTGT
GGCCAAGCCGGCACCCCTCTCTCCTCCCTGGGAGGCAGGTCCAGCAGCACACAGTGGCCC
CCTGATCCGCCATTACATTTTGGGCCCACGAAGTGGCCTGTTGTGGATCAGCACACGGAG
TCCTTGGGGCCATCACCGTTGGGGGCCCCCGTCAACTCGCCCCATCTCTCCGTCTTCAAG
AAAAAGCTTGGCAGGTCTGCAAAAGGCTTTGGGCCCCAGGGCCCAGATGTGATGAGCCCG
GCCATGGTAGCCCTGTCCAACAAGCTGAAGCTGAAGCGACAGCGAGAATATGAGGAGCAG
GCCTTCCAGGACCTGAGCGGGATCCAGGGGGACCCATCAGGCAGCAGCACTTCACATCAG
ATGTGGAAAAGGATGAAGAGCCTCAGGGGCAGCGTGAACTGCCCTTTGGTGCCCGACAAG
TTGCTGAGCGCAAGCGCCCCCAGTGATGAGTTCACCCAACTTCCCATGAGGGGTGCGGGA
CAGCCTCTGAGACATCTGCCGCCGTCTGCCATGAGCCCCAGGGAGAACACCAAGAGTGGG
TTCCCCCCACAGTGCTACGCCCCCCAGTACCAGGACTACAGCCTGCCGTCAGCTCCCAAG
GTGTCAGGCATGGCGAGTCGGCTGCTTGGGCCCTCCTTTGAGCCCTACCTGCTGCCCGAA
TTGACCAGATATGACTGTGAGGTGAATGTTCCTGTGCCAGGAAGCTCCACGCTCCTGCAA
GGAGGGGACCTCCTCAGAGCCCTGGACCAGGCCACCTGA
>EPAS1 CDS Otocolobus manul
------------------------AGGAGCAGCTCGGAGAGGAGGAAGGAGAAGTCCCGG
GATGCTGCCCGGTGCCGACGGAGCAAGGAGACGGAGGTCTTCTACGAGCTGGCCCACGAA
CTGCCCCTGCCTCACAGCGTGAGCTCCCACCTGGACAAAGCCTCCATCATGCGGCTGGCC
ATCAGCTTCCTGCGCACACACAAGCTCCTGTCCTCAGTTTGCTCTGAAAATGAGTCTGAA
GCTGAGGCTCACCAACAGATGGACAACTTGTACCTGAAAGCGTTGGAGGGTTTCATTGCC
GTGGTGACCCAAGATGGCGACATGATCTTCCTCTCGGAAAACATCAGCAAGTTCATGGGA
CTCACACAGGTGGAGCTAACAGGACACAGTATCTTTGACTTCACTCATCCCTGTGACCAC
GAGGAGATTCGTGAGAACCTGAGTCTCAAAAATGGCTCTGGTTTTGGGAAGAAAGGCAAA
GACATGTCCACAGAGCGGGACTTCTTCATGAGGATGAAGTGCACCGTCACCAACAGAGGC
CGGACCGTCAACCTCAAGTCAGCCACCTGGAAGGTCTTGCACTGCACCGGCCAGGTGAAG
GTCTACAACAGCTGCCCCCCTCACAGTAGTCTGTGCAGCTTCAAGGAGCCCCTGCTCTCC
TGCCTCATCATCATGTGCGAACCCATCCAGCACCCATCCCACATGGACATCCCCCTGGAC
AGCAAGACCTTCCTGAGCCGCCACAGCATGGACATGAAGTTCACCTACTGTGATGACAGA
ATCACAGAACTGATTGGTTACCACCCTGAGGAGCTGCTCGGCCGCTCAGCCTATGAGTTC
TACCATGCCCTGGACTCAGAGAACATGACCAAAAGTCACCAGAACCTGTGCACCAAAGGT
CAGGTGGTGAGCGGCCAGTACCGGATGCTTGCAAAGCATGGGGGCTACGTGTGGCTGGAG
ACCCAGGGGACGGTCATCTACAACCCTCGCAACCTGCAGCCCCAGTGCATCATGTGTGTG
AACTATGTCCTGAGCGAGATTGAGAAGAACGACGTGGTGTTCTCCATGGACCAGACAGAA
TCCCTGTTCAAGCCGCACCTGACGGCCATGAGCAGCATCTTTGACAGCAGCAGTGAGGTG
GCTGTGTCTGAGCAGAGTGACTACCTGTTCACCAAGCTGAAGGAGGAGCCGGAGGAGCTG
GCCCAGCTGGCCCCCACTGCGGGGGATGCCATCATTGCCCTGGATTTCGGGAGCCAGAAC
TTTGAGAAGTCCTCAGCCTACAGCAGTGCCCTTCTGCCCCCGAGCCAGCCGTGGTCCAGA
GAGCTGAGGAGCCACGGCACCCAGAGCGAGGCCGGGAGCCTGCCCGCCTTCACCGTGCCC
CAAGCGGCTGCCTCCGGGAGCGCCACCCCAAGTGCCACCAGCAGCAGCAGCTGCTCCACG
CCCAGCAGCCCTGGAGACTATTACACATCTCTGAATGACGATCTGAAGATTGAAGTGATC
GAGAAGCTCTTCACCATAGATACAGAGGCAAAGGACCAGGGCAGCACCCAGACGGACTTC
AGTGAGCTGGACTTGGAGACCCTGGCCCCCTACATCCCCATGGACGGGGAAGACTTCCAG
CTCAGTCCCATCTGCCCCGAGGAGAGGCTTCTGCAGGAGAAGCCCCAGTCGACCCCCCAG
CACTGCTTCAGCACCATGACGAACATCTTCCAGCCGCTGGCGCCCGGGGCCTCCCACAGC
CCTTTCCTCCTGGACAAGTATCAACAGCAGCTGGGAAGCAAGAAGATAGAGCCTGAGCAC
CGGCCGCTGTCCTCCATCTTCTTTGATGGCAGCAGTAAAGTGTCCCTGCCCCCGTGCTGT
GGCCAAGCCGGCACCCCTCTCTCCTCCCTGGGAGGCAGGTCCAGCAGCACACAGTGGCCC
CCTGATCCGCCATTACATTTTGGGCCCACGAAGTGGCCTGTTGTGGATCAGCACGCGGAG
TCCTTGGGGCCATCACCGTTGGGGGCCCCCGTCAACTCGCCCCATCTCTCCGTCTTCAAG
AAAAAGCTTGGCAGGTCTGCAAAAGGCTTTGGGCCCCAGGGCCCGGATGTGATGAGCCCG
GCCATGGTAGCCCTGTCCAACAAGCTGAAGCTGAAGCGACAGCGAGAATATGAGGAGCAG
GCCTTCCAGGACCTGAGCGGGATCCAGGGGGACCCATCAGGCAGCAGCACTTCACATCAG
ATGTGGAAAAGGATGAAGAGCCTCAGGGGCAGCGTGAACTGCCCTTTGGTGCCCGACAAG
TTGCTGAGCGCAAGCGCCCCCAGTGATGAGTTCACCCAACTTCCCATGAGGGGTGCGGGA
CAGCCTCTGAGACATCTGCCGCCGTCTGCCATGAGCCCCAGGGAGAACACCAAGAGTGGG
TTCCCCCCACAGTGCTACGCCTCCCAGTACCAGGACTACAGCCTGCCGTCAGCTCCCAAG
GTGTCAGGCATGGCAAGTCGGCTGCTTGGGCCCTCCTTTGAGCCCTACCTGCTGCCCGAA
TTGACCAGATATGACTGTGAGGTGAATGTTCCTGTGCCAGGAAGCTCCACGCTCCTGCAA
GGAGGGGACCTCCTCAGAGCCCTGGACCAGGCCACCTGA
>EPAS1 CDS Felis chaus
------------------------AGGAGCAGCTCGGAGAGGAGGAAAGAGAAGTCCCGG
GATGCTGCCCGGTGCCGACGGAGCAAGGAGACGGAGGTCTTCTACGAGCTGGCCCACGAG
CTGCCCCTGCCTCACAGCGTGAGCTCCCACCTGGACAAAGCCTCCATCATGCGGCTGGCC
ATCAGCTTCCTGCGCACACACAAGCTCCTGTCCTCAGTTTGCTCTGAAAATGAGTCTGAA
GCTGAGGCTAACCAACAGATGGACAACTTGTACCTGAAAGCGTTGGAGGGCTTCATTGCC
GTGGTGACCCAAGATGGCGACATGATCTTTCTATCGGAAAACATCAGCAAGTTCATGGGA
CTCACACAGGTGGAGCTAACAGGACACAGTATCTTTGACTTCACTCATCCCTGTGACCAC
GAGGAGATTCGTGAGAACCTGAGTCTCAAAAATGGCTCTGGTTTTGGGAAGAAAGGCAAA
GACATGTCCACAGAGCGGGACTTCTTCATGAGGATGAAGTGCACCGTCACCAACAGAGGC
CGGACCGTCAACCTCAAGTCAGCCACCTGGAAGGTCTTGCACTGCACCGGCCAGGTGAAG
GTCTACAACAGCTGCCCCCCTCACAGTAGTCTGTGCAGCTTCAAGGAGCCCCTGCTCTCC
TGCCTCATCATCATGTGCGAACCCATCCAGCACCCATCCCACATGGACATCCCCCTGGAC
AGCAAGACCTTCCTGAGCCGCCACAGCATGGACATGAAGTTCACCTACTGTGACGACAGA
ATCACAGAACTGATTGGTTACCACCCTGAGGAGCTGCTCGGCCGCTCAGCCTACGAGTTC
TACCATGCCCTGGACTCAGAGAACATGACCAAAAGTCACCAGAACCTGTGCACCAAAGGT
CAGGTGGTGAGCGGCCAGTACCGGATGCTTGCAAAGCATGGGGGCTACGTGTGGCTGGAG
ACCCAGGGGACGGTCATCTACAACCCTCGCAACCTGCAGCCCCAGTGCATCATGTGTGTG
AACTATGTCCTGAGCGAGATTGAGAAGAACGACGTGGTTTTCTCCATGGACCAGACGGAA
TCCCTGTTCAAGCCGCACCTGACGGCCATGAGCAGCATCTTTGACAGCAGCAGTGAGGTG
GCTGTGTCTGAGCAGAGTGACTACCTGTTCACCAAGCTGAAGGAGGAGCCGGAGGAGCTG
GCCCAGCTGGCCCCTACTGCGGGGGATGCCATCATTGCCCTGGATTTCGGAAGCCAGAAC
TTTGAGAAGTCCTCAGCCTACAGCAGTGCCCTTCTGCCCCCGAGCCAGCCGTGGTCCAGA
GAGCTGAGGAGCCACAGCACCCAGAGTGAGGCCGGGAGCCTGCCCGCCTTCACCGTGCCC
CAAGCGGCTGCCTCCGGGAGCGCCACCCCAAGTGCCACCAGCAGCAGCAGCTGCTCCACG
CCCAGCAGCCCCGGAGACTATTACACATCTCTGAATGACGATCTGAAGATTGAAGTGATC
GAGAAGCTCTTCACCATAGATACAGAGGCAAAGGACCAGGGCAGCACCCAGACGGACTTC
AGTGAGCTGGACTTGGAGACCCTGGCCCCCTACATCCCCATGGACGGGGAAGACTTCCAG
CTCAGTCCCATCTGCCCCGAGGAGAGGCTTCTGCAGGAGAAGCCCCAGTCGACCCCCCAG
CACTGCTTCAGCACCATGACGAACATCTTCCAGCCGCTGGTGCCCGGGGCCTCCCACAGC
CCTTTCCTCCTGGACAAGTATCAACAGCAGCTGGGAAGCAAGAAGATAGAGCCTGAGCAC
CGGCCCCTGTCCTCCATCTTCTTTGATGGCGGCAGTAAAGTGTCCCTGCCCCCGTGCTGT
GGCCAAGCCGGCACCCCTCTCTCCTCCCTGGGAGGCAGGTCCAGCAGCACACAGTGGCCC
CCTGATCCGCCATTACATTTTGGGCCCACGAAGTGGCCTGTTGTGGATCAGCACGCGGAG
TCCTTGGGGCCATCACCGTTGGGGGCCCCCGTCAACTCACCCCATCTCTCCGTCTTCAAG
AAAAAGCTTGGCAGGTCTGCAAAAGGCTTTGGGCCCCAGGGCCCGGATGTGATGAGCCCG
GCCATGGTAGCCCTGTCCAACAAGCTGAAGCTGAAGCGACAGCGAGAATATGAGGAACAG
GCCTTCCAGGACCTGAGCGGGATCCAGGGGGACCCATCAGGCAGCAGCACTTCACATCAG
ATGTGGAAAAGGATGAAGAGCCTCAGGGGCAGCGTGAACTGCCCTTTGGTGCCCGACAAG
TTGCTGAGCGCAAGCGCCCCCAGTGATGAGTTCACTCAACTTCCCATGAGGGGTGCGGGA
CAGCCTCTGAGACATCTGCCGCCGTCTGCCATGAGCCCCAGGGAGAACACCAAGAGTGGG
TTCCCCCCACAGTGCTACGCCCCCCAGTACCAGGACTACAGCCTGCCGTCAGCTCCCAAG
GTGTCAGGCATGGCGAGTCGGCTGCTCGGGCCCTCCTTTGAGCCCTACCTGCTGCCCGAA
TTGACCAGATATGACTGTGAGGTGAATGTTCCTGTGCCAGGAAGCTCCACGCTCCTGCAA
GGAGGGGACCTCCTCAGAGCCCTGGACCAGGCCACCTGA
>EPAS1 CDS Felis nigripes
------------------------AGGAGCAGCTCGGAGAGGAGGAAGGAGAAGTCCCGG
GATGCTGCCCGGTGCCGACGGAGCAAGGAGACGGAGGTCTTCTACGAGCTGGCCCACGAG
CTGCCCCTGCCTCACAGCGTGAGCTCCCACCTGGACAAAGCCTCCATCATGCGGCTGGCC
ATCAGCTTCCTGCGCACACACAAGCTCCTGTCCTCAGTTTGCTCTGAAAATGAGTCTGAA
GCTGAGGCTAACCAACAGATGGACAACTTGTACCTGAAAGCGTTGGAGGGCTTCATTGCC
GTGGTGACCCAAGATGGCGACATGATCTTTCTATCGGAAAACATCAGCAAGTTCATGGGA
CTCACACAGGTGGAGCTAACAGGACACAGTATCTTTGACTTCACTCATCCCTGTGACCAC
GAGGAGATTCGTGAGAACCTGAGTCTCAAAAATGGCTCTGGTTTTGGGAAGAAAGGCAAA
GACATGTCCACAGAGCGGGACTTCTTCATGAGGATGAAGTGCACCGTCACCAACAGAGGC
CGGACTGTCAACCTCAAGTCAGCCACCTGGAAGGTCTTGCACTGCACCGGCCAGGTGAAG
GTCTACAACAGCTGCCCCCCTCACAGTAGTCTGTGCAGCTTCAAGGAGCCCCTGCTCTCC
TGCCTCATCATCATGTGCGAACCCATCCAGCACCCATCCCACATGGACATCCCCCTGGAC
AGCAAGACCTTCCTGAGCCGCCACAGCATGGACATGAAGTTCACCTACTGTGACGACAGA
ATCACAGAACTGATTGGTTACCACCCTGAGGAGCTGCTCGGCCGCTCAGCCTACGAGTTC
TACCATGCCCTGGACTCAGAGAACATGACCAAAAGTCACCAGAACCTGTGCACCAAAGGT
CAGGTGGTGAGCGGCCAGTACCGGATGCTTGCAAAGCATGGGGGCTACGTGTGGCTGGAG
ACCCAGGGGACGGTCATCTACAACCCTCGCAACCTGCAGCCCCAGTGCATCATGTGTGTG
AACTATGTCCTGAGCGAGATTGAGAAGAACGACGTGGTGTTCTCCATGGACCAGACGGAA
TCCCTGTTCAAGCCACACCTGACGGCCATGAGCAGCATCTTTGACAGCAGCAGTGAGGTG
GCTGTGTCTGAGCAGAGTGACTACCTGTTCACCAAGCTGAAGGAGGAGCCGGAGGAGCTG
GCCCAGCTGGCCCCCACTGCAGGGGATGCCATCATTGCCCTGGATTTCGGAAGCCAGAAC
TTTGAGAAGTCCTCAGCCTACAGCAGTGCCCTTCTGCCCCCGAGCCAGCCGTGGTCCAGA
GAGCTGAGGAGCCACAGCACCCAGAGTGAGGCCGGGAGCCTGCCCGCCTTCACCGTGCCC
CAAGCGGCTGCCTCCGGGAGCGCCACCCCAAGTGCCACCAGCAGCAGCAGCTGCTCCACG
CCCAGCAGCCCCGGAGACTATTATACATCTCTGAATGACGATCTGAAGATTGAAGTGATC
GAGAAGCTCTTCACCATAGATACAGAGGCAAAGGACCAGGGCAGCACCCAGACGGACTTC
AGTGAGCTGGACTTGGAGACCCTGGCCCCCTACATCCCCATGGACGGGGAAGACTTCCAG
CTCAGTCCCATCTGCCCCGAGGAGAGGCTTCTGCAGGAGAAGCCCCAGTCGACCCCCCAG
CACTGCTTTAGCACCATGACGAACATCTTCCAGCCGCTGGCACCCGGGGCCTCCCACAGC
CCTTTCCTCCTGGACAAGTATCAACAGCAGCTGGGAAGCAAGAAGATAGAGCCTGAGCAC
CGGCCCCTGTCCTCCATCTTCTTTGATGGCGGCAGTAAAGTGTCCCTGCCCCCGTGCTGT
GGCCAAGCCGGCACCCCTCTCTCCTCCCTGGGAGGCAGGTCCAGCAGCACACAGTGGCCC
CCTGATCCACCATTACATTTTGGGCCCACGAAGTGGCCTGCTGTGGATCAGCACGCGGAG
TCCTTGGGGCCATCACCGTTGGGGGCCCCCGTCAACTCGCCCCATCTCTCCGTCTTCAAG
AAAAAGCTTGGCAGGTCTGCAAAAGGCTTTGGGCCCCAGGGCCCGGATGTGATGAGCCCG
GCCATGTTAGCCCTGTCCAACAAGCTGAAGCTGAAGCGACAGCGAGAATATGAGGAGCAG
GCCTTCCAGGACCTGAGCGGGATCCAGGGGGACCCATCAGGCAGCAGCACTTCACATCAG
ATGTGGAAAAGGATGAAGAGCCTCAGGGGCAGCGTGAACTGCCCTTTGGTGCCCGACAAG
TTGCTGAGCGCAAGCGCCCCCAGTGATGAGTTCACCCAACTTCCCATAAGGGGTGCGGGA
CAGCCTCTGAGACATCTGCCACCGTCTGCCATGAGCCCCAGGGAGAACACCAAGAGTGGG
TTCCCCCCACAGTGCTACGCCCCCCAGTACCAGGACTACAGCCTGCCGTCAGCTCCCAAG
GTGTCAGGCATGGCGAGTCGGCTGCTTGGGCCCTCCTTTGAGCCCTACCTGCTGCCCGAA
TTGACCAGATATGACTGTGAGGTGAATGTTCCTGTGCCAGGAAGCTCCACGCTCCTGCAA
GGAGGGGACCTCCTCAGAGCCCTGGACCAGGCCACCTGA
