# Supplementary material for: Four new genome sequences of the Pallas’s cat (Otocolobus manul): an insight into the patterns of within-species variability
Source: Front Genet. 2024 Dec 9;15:1463774. doi: 10.3389/fgene.2024.1463774 (PMC11667119; doi:10.3389/fgene.2024.1463774)
Supplement: Supplementary file 1 [file DataSheet1.zip › Supplementary Material/Supplementary File 4/EPAS1 protein.fas]

>EPAS1 CDS Felis catus
MTTDKEKKRSSSERRKEKSRDAARCRRSKETEVFYELAHELPLPHSVSSHLDKASIMRLA
ISFLRTHKLLSSVCSENESEAEANQQMDNLYLKALEGFIAVVTQDGDMIFLSENISKFMG
LTQVELTGHSIFDFTHPCDHEEIRENLSLKNGSGFGKKGKDMSTERDFFMRMKCTVTNRG
RTVNLKSATWKVLHCTGQVKVYNSCPPHSSLCSFKEPLLSCLIIMCEPIQHPSHMDIPLD
SKTFLSRHSMDMKFTYCDDRITELIGYHPEELLGRSAYEFYHALDSENMTKSHQNLCTKG
QVVSGQYRMLAKHGGYVWLETQGTVIYNPRNLQPQCIMCVNYVLSEIEKNDVVFSMDQTE
SLFKPHLTAMSGIFDSSSEVAVSEQSDYLFTKLKEEPEELAQLAPTAGDAIIALDFGSQN
FEKSSAYSSALLPPSQPWSRELRSHSTQSEAGSLPAFTVPQAAASGSATPSATSSSSCST
PSSPGDYYTSLNDDLKIEVIEKLFTIDTEAKDQGSTQTDFSELDLETLAPYIPMDGEDFQ
LSPICPEERLLQEKPQSTPQHCFSTMTNIFQPLAPGASHSPFLLDKYQQQLGSKKIEPEH
RPLSSIFFDGGSKVSLPPCCGQAGTPLSSLGGRSSSTQWPPDPPLHFGPTKWPVVDQHTE
SLGPSPLGAPVNSPHLSVFKKKLGRSAKGFGPQGPDVMSPAMVALSNKLKLKRQREYEEQ
AFQDLSGIQGDPSGSSTSHQMWKRMKSLRGSVNCPLVPDKLLSASAPSDEFTQLPMRGAG
QPLRHLPPSAMSPRENTKSGFPPQCYAPQYQDYSLPSAPKVSGMASRLLGPSFEPYLLPE
LTRYDCEVNVPVPGSSTLLQGGDLLRALDQAT*
>EPAS1 CDS Otocolobus manul
--------RSSSERRKEKSRDAARCRRSKETEVFYELAHELPLPHSVSSHLDKASIMRLA
ISFLRTHKLLSSVCSENESEAEAHQQMDNLYLKALEGFIAVVTQDGDMIFLSENISKFMG
LTQVELTGHSIFDFTHPCDHEEIRENLSLKNGSGFGKKGKDMSTERDFFMRMKCTVTNRG
RTVNLKSATWKVLHCTGQVKVYNSCPPHSSLCSFKEPLLSCLIIMCEPIQHPSHMDIPLD
SKTFLSRHSMDMKFTYCDDRITELIGYHPEELLGRSAYEFYHALDSENMTKSHQNLCTKG
QVVSGQYRMLAKHGGYVWLETQGTVIYNPRNLQPQCIMCVNYVLSEIEKNDVVFSMDQTE
SLFKPHLTAMSSIFDSSSEVAVSEQSDYLFTKLKEEPEELAQLAPTAGDAIIALDFGSQN
FEKSSAYSSALLPPSQPWSRELRSHGTQSEAGSLPAFTVPQAAASGSATPSATSSSSCST
PSSPGDYYTSLNDDLKIEVIEKLFTIDTEAKDQGSTQTDFSELDLETLAPYIPMDGEDFQ
LSPICPEERLLQEKPQSTPQHCFSTMTNIFQPLAPGASHSPFLLDKYQQQLGSKKIEPEH
RPLSSIFFDGSSKVSLPPCCGQAGTPLSSLGGRSSSTQWPPDPPLHFGPTKWPVVDQHAE
SLGPSPLGAPVNSPHLSVFKKKLGRSAKGFGPQGPDVMSPAMVALSNKLKLKRQREYEEQ
AFQDLSGIQGDPSGSSTSHQMWKRMKSLRGSVNCPLVPDKLLSASAPSDEFTQLPMRGAG
QPLRHLPPSAMSPRENTKSGFPPQCYASQYQDYSLPSAPKVSGMASRLLGPSFEPYLLPE
LTRYDCEVNVPVPGSSTLLQGGDLLRALDQAT*
>EPAS1 CDS Felis chaus
--------RSSSERRKEKSRDAARCRRSKETEVFYELAHELPLPHSVSSHLDKASIMRLA
ISFLRTHKLLSSVCSENESEAEANQQMDNLYLKALEGFIAVVTQDGDMIFLSENISKFMG
LTQVELTGHSIFDFTHPCDHEEIRENLSLKNGSGFGKKGKDMSTERDFFMRMKCTVTNRG
RTVNLKSATWKVLHCTGQVKVYNSCPPHSSLCSFKEPLLSCLIIMCEPIQHPSHMDIPLD
SKTFLSRHSMDMKFTYCDDRITELIGYHPEELLGRSAYEFYHALDSENMTKSHQNLCTKG
QVVSGQYRMLAKHGGYVWLETQGTVIYNPRNLQPQCIMCVNYVLSEIEKNDVVFSMDQTE
SLFKPHLTAMSSIFDSSSEVAVSEQSDYLFTKLKEEPEELAQLAPTAGDAIIALDFGSQN
FEKSSAYSSALLPPSQPWSRELRSHSTQSEAGSLPAFTVPQAAASGSATPSATSSSSCST
PSSPGDYYTSLNDDLKIEVIEKLFTIDTEAKDQGSTQTDFSELDLETLAPYIPMDGEDFQ
LSPICPEERLLQEKPQSTPQHCFSTMTNIFQPLVPGASHSPFLLDKYQQQLGSKKIEPEH
RPLSSIFFDGGSKVSLPPCCGQAGTPLSSLGGRSSSTQWPPDPPLHFGPTKWPVVDQHAE
SLGPSPLGAPVNSPHLSVFKKKLGRSAKGFGPQGPDVMSPAMVALSNKLKLKRQREYEEQ
AFQDLSGIQGDPSGSSTSHQMWKRMKSLRGSVNCPLVPDKLLSASAPSDEFTQLPMRGAG
QPLRHLPPSAMSPRENTKSGFPPQCYAPQYQDYSLPSAPKVSGMASRLLGPSFEPYLLPE
LTRYDCEVNVPVPGSSTLLQGGDLLRALDQAT*
>EPAS1 CDS Felis nigripes
--------RSSSERRKEKSRDAARCRRSKETEVFYELAHELPLPHSVSSHLDKASIMRLA
ISFLRTHKLLSSVCSENESEAEANQQMDNLYLKALEGFIAVVTQDGDMIFLSENISKFMG
LTQVELTGHSIFDFTHPCDHEEIRENLSLKNGSGFGKKGKDMSTERDFFMRMKCTVTNRG
RTVNLKSATWKVLHCTGQVKVYNSCPPHSSLCSFKEPLLSCLIIMCEPIQHPSHMDIPLD
SKTFLSRHSMDMKFTYCDDRITELIGYHPEELLGRSAYEFYHALDSENMTKSHQNLCTKG
QVVSGQYRMLAKHGGYVWLETQGTVIYNPRNLQPQCIMCVNYVLSEIEKNDVVFSMDQTE
SLFKPHLTAMSSIFDSSSEVAVSEQSDYLFTKLKEEPEELAQLAPTAGDAIIALDFGSQN
FEKSSAYSSALLPPSQPWSRELRSHSTQSEAGSLPAFTVPQAAASGSATPSATSSSSCST
PSSPGDYYTSLNDDLKIEVIEKLFTIDTEAKDQGSTQTDFSELDLETLAPYIPMDGEDFQ
LSPICPEERLLQEKPQSTPQHCFSTMTNIFQPLAPGASHSPFLLDKYQQQLGSKKIEPEH
RPLSSIFFDGGSKVSLPPCCGQAGTPLSSLGGRSSSTQWPPDPPLHFGPTKWPAVDQHAE
SLGPSPLGAPVNSPHLSVFKKKLGRSAKGFGPQGPDVMSPAMLALSNKLKLKRQREYEEQ
AFQDLSGIQGDPSGSSTSHQMWKRMKSLRGSVNCPLVPDKLLSASAPSDEFTQLPIRGAG
QPLRHLPPSAMSPRENTKSGFPPQCYAPQYQDYSLPSAPKVSGMASRLLGPSFEPYLLPE
LTRYDCEVNVPVPGSSTLLQGGDLLRALDQAT*
