# Supplementary material for: Four new genome sequences of the Pallas’s cat (Otocolobus manul): an insight into the patterns of within-species variability
Source: Front Genet. 2024 Dec 9;15:1463774. doi: 10.3389/fgene.2024.1463774 (PMC11667119; doi:10.3389/fgene.2024.1463774)
Supplement: Supplementary file 1 [file DataSheet1.zip › Supplementary Material/Supplementary File 4/lncRNA.fas]

>lncRNA Felis catus
ACTGGGGGAGGAGAAACAGAGCCTGAGGTCAGGGAGGTTGGAAAGCGAGACCTCACAGGG
AAGGCAGTCTGCGGGGAAACAGACAAGACTGGCCCCTAAGGCAGCAAGGACCTGCTTATG
GCTTCTTTCCTCCTCCAGATTGCTCTAAATGCTCATGTAGCATTTGTTTACTGTATGAAA
GCCCTGGGAAGGTGTCTCACATTCCCTACTCCGGAATTCTTCATCCGCTCCCCGTAAAAA
GGAATCAATAAATCTCCTTAAATTAAAGCCTAATGTTAGAATTTCTGGTAGTTTTCCAAC
CTGGACATATACATTTTCATTCCTTGGGAATTCATTCTTCAGAATCCTAGCTCAGAACTC
AAATCACAGAGAACTGGAAGAGGCACAGTGTAAGCATTAGAAAATCTTGCTTCATGGGGA
CTTTGGGAAAAGAACAATCCCCCTTAGATTTGGTTTCCTTATCTGCAAAATGAGGTACTG
ATAAAGATAATAGTAATGATAATAATCATTCTTAACTACCCGTATACCACAGCTATTCGT
ACTGGGCACGACATCTGCCTGTCTGGCTTATCAGGTGCAGAAGTGTTGACTGAATATCCT
GGACAAACGCTGTATAGGAAAAGCCACCTCTTTCCCAGGTCTGCAGGTAACGTTGTGAGG
GACCCCACGGAGAAGACCCAGATTCTCTGTAAACGCGGAGAATTGCCCCCCGTTCTCTGG
GTACGCTCACGGGCCACCTCCCCATTCACCAGCCCTGTGTGGTGGAGGAAGGCAGCGTGG
TTCACGCTAACACCACTTGTGGTCTTTTACATTAATGTTTTTCTAGGGGCGCCTGGGTGG
CGCAGTCGGTTAAGCGTCCGACTTCAGCCAGGTCACGATCTCGCAGTCCGTGAGTTCGAG
CCCCGCGTCGGGCTCTGGGCTGATGGCTCGGAGCCTGGAGCCTGTTTCCGATTCTGTGTC
TCCCTCTCTCTCTGCCCCTCCCCCGTTCATGCTCTGTCTCTCTCGGTCCCAAAAATAAAT
AAACGTTGAAAAAAAAAATTATCATTAATGTTTTTCTAGGCACAGTTACCGTCTTCAAAA
AAAAATTGAACAAGCACCACCTCCAGGGTGCAGGAAATACTAACTTACGGGTGTGCAGCG
CTTTGCAGTGGTCAAAGCCATCTCAAGATGAACGCGCTACTG-AAAGCAACTAGAAGTGC
CCGCACGTAAGTGATCAATGAGGAT--GTGTTATCAGCAGCTCATGTGACACATGGTGGC
ACCATGAAGTGTCTCCTGTGATTCCTGTTTTACATCTGAAGAAATGGAAGGCTTCGAACT
ATTGAGTGACTTACTGAAAGGTCCCCTCGGTGGAAACAGTAGACGGGATCACAGCCTAAA
TTAAAGACTCCTAATCTAGGC
>lncRNA Otocolobus manul
ACTGGGGGAGGAGAAACGGAGCCTGAGGTCAGGGAGGTTGGAAAGCGAGACCTCACAGGG
AAGGCAGTCTGCGGGGAAACAGACAAGACTGGCCCCTAAGGCAGCAAGGACCTGCTTATG
GCTTCTTTCCTTCTCCAGATTGTTCTAAATGCTCATGTAGCATTTGTTTACTGTATGAAA
GCCCTGGGAAGGCGCCTCACATTCCCTACTCCGGAATTCTTCATCTGCTCCCAGTAAAAA
GGAATCAATAAATCTCCTTAAATTAAAGTCTAATGTTAGAATTTCTGGTAGTTTTCCAAC
CTGGACATATACATTTTCATTCCTTGGGAATTCATTCTTCAGAATCCTAGCTCAGAACTC
AAATCACAGAGAACTGGAAGAGGCACAGTGTAAGCATTAGAAAATCTTGCTTCATGGGGA
CTTTGGGAAAAGAACAATCCCCCTTAGATTTGGTTTCCTTATCTGCAAAATGAGGTACTG
ATAAAAATAATAGTAATGATAATAATCATTCTTAACTACCCGTATACCACAGCTATTCGT
ACTGGGCACGACATCTGCCTGTCTGGCTTATCAGGTGCAGAAGTGTTGACTGAATATCCT
GGACAAATGCTGTATAGGAAAAGCCACCTCTTCCCCAGGTCTGCAGGTAACATTGTGAGG
GACCCCACGGAGAAGACCCAGATTCTCTGTAAACGTGGAGAATTGCCCCCCGTTCTCTGG
GTACGCTCATGGGCCACCT-CCCATTCACCAGCCCTGTGTGGTGGAGGAAGGCAGCGTGG
TTCACGCTAACATCACTTGTGGTCTTTTA-------------------------------
------------------------------------------------------------
------------------------------------------------------------
------------------------------------------------------------
----------------------CATTAATGTTTTTCTAGGCACAGTTACCGTCTTC----
AAAAATTGAACAAGCACCACCTCCAGGGTGCAGGAAATACTAACTTACGGGTGTGCAGCG
CTTTGCAGTGGTCAAAGCCATCTCAAGATGAACGCACTGCTGCAAAGCAACTAGAAGTGC
CCGCACGTAAGTGGTCAATGAGGATGAGTGTTATCAGCAGCTCATGTGACACATGGTGGC
ACCATGAAGTGTCTCCCGTGATTCCTGTTTTACATCTGAAGAAACGG-AGGCTTCGAACT
ATTGAGTGACTTACTGAAAGGTCCCCTCGGTGGAAACAGTAGACGGGATCACAGCCTAAA
TTAAAGACTCCTAATCTAGGC
>lncRNA Felis chaus
ACTGGGGGAGGAGAAACAGAGCCTGAGGTCAGGGAGGTTGGAAAGCGAGACCTCACAGGG
AAGGCAGTCTGCGGGGAAACAGACAAGACTGGCCCCTAAGGCAGCAAGGACCTGCTTATG
GCTTCTTTCCTCTTCCAGATTGTTCTAAATGCTCATGTAGCATTTGTTTACTGTATGAAA
GCCCTGGGAAGGTGTCTCACATTCCCTACTCCGGAATTCTTCATCTGCTCCCAGTAAAAA
GGAATCAATAAATCTCCTTAAATTAAAGTCTAATGTTAGAATTTCTGGTAGTTTTCCAAC
CTGGACATATACATTTTCATTCCTTGGGAATTCATTCTTCAGAATCCTAGCTCAGAACTC
AAATCACAGAGAACTGGAAGAGGCACAGTGTAAGCATTAGAAAATCTTGCTTCATGGGGA
CTTTGGGAAAAGAACAATCCCCCTTAGATTTGGTTTCCTTATCTGCAAAATGAGGTACTG
ATAAAAATAATAGTAATGATAATAATCATTCTTAACTACCCGTATACCACAGCTATTCGT
ACTGGGCACGACATCTGCCTGTCTGGCTTATCAGGTGCAGAAGTGTTGACTGAATATCCT
GGACAAATGCTGTACAGGAAAAGCCACCTCTTCCCCAGGTCTGCAGGTAACGTTGTGAGG
GACCCCACGGAGAAGACCCAGATTCTCTGTAAACGCGGAGAATTGCCCCCCGTTCTCTGG
GTACGCTCATGGGCCACCTCCCCATTCACCAGCCCTGTGTGGTGGAGGAAGGCAGCGTGG
TTCACGCTAACACCACTTGTGGTCTTTTA-------------------------------
------------------------------------------------------------
------------------------------------------------------------
------------------------------------------------------------
----------------------CATTAATGTTTTTCTAGGCACAGTTACCGTCTTC-AAA
AAAAATTGAACAAGCACCACCTCCAGGGTGCAGGAAATACTAACTTACGGGTGTGCAGCG
CTTTGCAGTGGTCAAAGCCATCTCAAGATGAATGCACTGCTGCAAAGCAACTAGAAGTGC
CCGCACGTAAGTGATCAATGAGGAT--GTGTTATCAGCAGCTCATGTGACACGTGGTGGC
ACCATGAAGTGTCTCCTGTGATTCCTGTTTTACATCTGAAGAAACGG-AGGCTTCGAACT
ATTGAGTGACTTACTGAAAGGTCCCCTCGGTGGAAACAGTAGACGGGATCACAGCCTAAA
TTAAAGACTCCTAATCTAGGC
>lncRNA Felis nigripes
ACTGGGGGAGGAGAAACAGAGCCTGAGGTCAGGGAGGTTGGAAAGCGAGACCTCACAGGG
AAGGCAGTCTGCGGGGAAACAGACAAGACTGGCCCCTAAGGCAGCAAGGACCTGCTTATG
GCTTCTTTCCTCCTCCAGATTGTTCTAAATGCTCATGTAGCATTTGTTTACTGTATGAAA
GCCCTGGGAAGGTGTCTCACATTCCCTACTCCGGAATTCTTCATCTGCTCCCAGTAAAAA
GGAATCAATAAATCTCCTTAAATTAAAGTCTAATGTTAGAATTTCTGGTAGTTTTCCAAC
CTGGACATATACATTTTCATTCCTTGGGAATTCATTCTTCAGAATCCTAGCTCAGAACTC
AAATCACAGAGAACTGGAAGAGGCACAGTGCAAGCATTAGAAAATCTTGCTTCATGGGGA
CTTTGGGAAAAGAACAATCCCCCTTAGATTTGGTTTCCTTATCTGCAAAATGAGGTACTG
ATAAAAATAATAGTAATGATAATAATCATTCTTAACTACCCGTATACCACAGCTGTTCGT
ACTGGGCACGACATCTGCCTGTCTGGCTTATCAGGTGCAGAAGTGTTGACTGAATATCCT
GGACAAATGCTGTATAGGAAAAGCCACCTCTTCCCCAGGTCTGCAGGTAACGTTGTGAGG
GACCCCACGGAGAAGACCCAGATTCTCTGTAAACGCGGAGAATTGCCCCCCGTTCTCTGG
GTACGCTCATGGGCCACCTCCCCATTCACCAGCCCTGTGTGGTGGAGGAAGGCAGCGTGG
TTCACGCTAACACCACTTGTGGTCTTTTA-------------------------------
------------------------------------------------------------
------------------------------------------------------------
------------------------------------------------------------
----------------------CATTAATGTTTTTCTAGGCACAGTTACCGTCTTCAAAA
AAAAATTGAACAAGCACCACCTCCAGGGTGCAGGAAATACTAACTTACGGGTGTGCAGCG
CTTTGCAGTGGTCAAAGCCATCTCAAGATGAACGCACTGCTGCAAAGCAACTAGAAGTGC
CCGCACATAAGTGATCAATGAGGAT--GTGTTATCAGCAGCTCATGTGACACATGGTGGC
ACCATGAAGTGTCTCCTGTGATTCCTGTTTTACATCTGAAGAAACGG-AGGCTTCGAACT
ATTGAGTGACTTACTGAAAGGTCCCCTCGGTGGAAACAGTAGACGGGATCACAGCCTAAA
TTAAAGACTCCTAATCTAGGC
