# Supplementary material for: Four new genome sequences of the Pallas’s cat (Otocolobus manul): an insight into the patterns of within-species variability
Source: Front Genet. 2024 Dec 9;15:1463774. doi: 10.3389/fgene.2024.1463774 (PMC11667119; doi:10.3389/fgene.2024.1463774)
Supplement: Supplementary file 1 [file DataSheet1.zip › Supplementary Material/Supplementary Table 1.xlsx]

## Sheet: Animals
Animal ID	Origin	Sex	Tissue used for DNA extraction	Year of sampling	Other notes
ANIMALS CONSIDERED FOR OUR STUDY´S SEQUENCING
4	ZOO Jihlava (CR)	male	intestine	2012	from the same litter as manul 5; died in the zoo, sample taken postmortem
5	ZOO Jihlava (CR)	male	intestine	2012	from the same litter as manul 4; died in the zoo, sample taken postmortem
7	ZOO Praha (CR)	male	intestine	2003	died in the zoo, sample taken postmortem
552	ZOO Brno (CR)	female	blood	2017	the sample taken from a live animal for diagnostic purposes
777	ZOO Brno (CR)	female	blood	2017	probably the same animal as 552
X	ZOO Jihlava (CR)	male	spleen	2012	died in the zoo, sample taken postmortem
3b	ZOO Praha (CR)	male	blood	unknown
ANIMAL USED FOR REFERENCE GENOME SEQUENCING
Tater	ZOO Utica (US)	male	blood	unknown (published 2023)	sample taken from a live animal aged 5 years
animals finally chosen for sequencing
